# Supplementary material for: Combining genotypic and phenotypic variation in a geospatial framework to identify sources of mussels in northern New Zealand
Source: Sci Rep. 2021 Apr 14;11:8196. doi: 10.1038/s41598-021-87326-4 (PMC8046997; doi:10.1038/s41598-021-87326-4)
Supplement: Supplementary file 2 — Supplementary Information 2. [file 41598_2021_87326_MOESM2_ESM.xlsx]

## Sheet: Multiple comparisons K-W tests
All Pairwise Multiple Comparison Procedures (Dunn's Method):						All Pairwise Multiple Comparison Procedures (Dunn's Method):						All Pairwise Multiple Comparison Procedures (Dunn's Method):							All Pairwise Multiple Comparison Procedures (Dunn's Method):							All Pairwise Multiple Comparison Procedures (Dunn's Method):						All Pairwise Multiple Comparison Procedures (Dunn's Method):
Boron	H = 252.999 with 7 degrees of freedom. (P = <0.001)					Cobalt	H = 248.397 with 7 degrees of freedom. (P = <0.001)					Lithium	H = 190.064 with 7 degrees of freedom. (P = <0.001)						Magnesium	H = 259.197 with 7 degrees of freedom. (P = <0.001)						Manganese	H = 230.150 with 7 degrees of freedom. (P = <0.001)					Nickel	H = 162.684 with 7 degrees of freedom. (P = <0.001)
Comparison	Diff of Ranks	Q	P	P<0.050		Comparison	Diff of Ranks	Q	P	P<0.050		Comparison	Diff of Ranks	Q	P	P<0.050			Comparison	Diff of Ranks	Q	P	P<0.050			Comparison	Diff of Ranks	Q	P	P<0.050		Comparison	Diff of Ranks	Q	P	P<0.050
Scott Pt vs Ahipara Mar 15	292.467	12.743	<0.001	Yes		Ahipara Jan 15 vs Tanutanu	264.375	11.519	<0.001	Yes		Whatipu vs Tanutanu	223.84	9.803	<0.001	Yes			Mitimiti vs Whatipu	254.07	11.127	<0.001	Yes			Whatipu vs Tanutanu	256.12	11.217	<0.001	Yes		Tanutanu vs Whatipu	217.78	9.537	<0.001	Yes
Scott Pt vs Mitimiti	250.987	10.936	<0.001	Yes		Ahipara Jan 15 vs Whatipu	185.215	8.07	<0.001	Yes		Whatipu vs Oakura	205.96	9.02	<0.001	Yes			Mitimiti vs Tanutanu	220.25	9.646	<0.001	Yes			Whatipu vs Ahipara Mar 15	254.4	11.141	<0.001	Yes		Tanutanu vs Ahipara Feb 15	216.657	9.34	<0.001	Yes
Scott Pt vs Tanutanu	191.027	8.323	<0.001	Yes		Ahipara Jan 1 vs Ahipara Feb 1	147.755	6.339	<0.001	Yes		Whatipu vs Mitimiti	205.16	8.985	<0.001	Yes			Mitimiti vs Oakura	188.58	8.259	<0.001	Yes			Whatipu vs Scott Pt	237.133	10.332	<0.001	Yes		Tanutanu vs Mitimiti	168.52	7.38	<0.001	Yes
Scott Pt vs Whatipu	183.267	7.985	<0.001	Yes		Ahipara Jan 15 vs Oakura	126.275	5.502	<0.001	Yes		Whatipu vs Ahipara Jan 15	174.566	7.606	<0.001	Yes			Mitimiti vs Ahipara Feb 15	174.691	7.531	<0.001	Yes			Whatipu vs Ahipara Feb 15	227.226	9.796	<0.001	Yes		Tanutanu vs Oakura	138.24	6.054	<0.001	Yes
Scott Pt vs Ahipara Feb 15	93.559	4.014	0.002	Yes		Ahipara Jan 15 vs Mitimiti	60.175	2.622	0.245	No		Whatipu vs Scott Pt	85.892	3.743	0.005	Yes			Mitimiti vs Scott Pt	125.459	5.467	<0.001	Yes			Whatipu vs Ahipara Jan 15	179.756	7.832	<0.001	Yes		Tanutanu vs Ahipara Mar 15	132.82	5.817	<0.001	Yes
Scott Pt vs Oakura	90.007	3.922	0.002	Yes		Ahipara Jan 15 vs Scott Pt	20.959	0.909	1	Do Not Test		Whatipu vs Ahipara Feb 15	66.557	2.869	0.115	No			Mitimiti vs Ahipara Jan 15	27.235	1.187	1	No			Whatipu vs Oakura	104.69	4.585	<0.001	Yes		Tanutanu vs Ahipara Jan 15	73.013	3.181	0.041	Yes
Scott Pt vs Ahipara Jan 15	86.02	3.729	0.005	Yes		Ahipara Jan 1 vs Ahipara Mar 1	0.495	0.0216	1	Do Not Test		Whatipu vs Ahipara Mar 15	60.64	2.656	0.222	Do Not Test			Mitimiti vs Ahipara Mar 15	22.6	0.99	1	Do Not Test			Whatipu vs Mitimiti	101.38	4.44	<0.001	Yes		Tanutanu vs Scott Pt	51.053	2.225	0.731	No
Ahipara Jan 1 vs Ahipara Mar 1	206.447	8.995	<0.001	Yes		Ahipara Mar 15 vs Tanutanu	263.88	11.556	<0.001	Yes		Ahipara Mar 15 vs Tanutanu	163.2	7.147	<0.001	Yes			Ahipara Mar 15 vs Whatipu	231.47	10.137	<0.001	Yes			Mitimiti vs Tanutanu	154.74	6.777	<0.001	Yes		Scott Pt vs Whatipu	166.727	7.265	<0.001	Yes
Ahipara Jan 15 vs Mitimiti	164.967	7.188	<0.001	Yes		Ahipara Mar 15 vs Whatipu	184.72	8.09	<0.001	Yes		Ahipara Mar 15 vs Oakura	145.32	6.364	<0.001	Yes			Ahipara Mar 15 vs Tanutanu	197.65	8.656	<0.001	Yes			Mitimiti vs Ahipara Mar 15	153.02	6.701	<0.001	Yes		Scott Pt vs Ahipara Feb 15	165.603	7.104	<0.001	Yes
Ahipara Jan 15 vs Tanutanu	105.007	4.575	<0.001	Yes		Ahipara Mar 1 vs Ahipara Feb 1	147.26	6.349	<0.001	Yes		Ahipara Mar 15 vs Mitimiti	144.52	6.329	<0.001	Yes			Ahipara Mar 15 vs Oakura	165.98	7.269	<0.001	Yes			Mitimiti vs Scott Pt	135.753	5.915	<0.001	Yes		Scott Pt vs Mitimiti	117.467	5.118	<0.001	Yes
Ahipara Jan 15 vs Whatipu	97.247	4.237	<0.001	Yes		Ahipara Mar 15 vs Oakura	125.78	5.508	<0.001	Yes		Ahipara Mar 1 vs Ahipara Jan 1	113.926	4.964	<0.001	Yes			Ahipara Mar 1 vs Ahipara Feb 1	152.091	6.557	<0.001	Yes			Mitimiti vs Ahipara Feb 15	125.846	5.425	<0.001	Yes		Scott Pt vs Oakura	87.187	3.799	0.004	Yes
Ahipara Jan 1 vs Ahipara Feb 1	7.538	0.323	1	No		Ahipara Mar 15 vs Mitimiti	59.68	2.614	0.251	Do Not Test		Ahipara Mar 15 vs Scott Pt	25.252	1.1	1	No			Ahipara Mar 15 vs Scott Pt	102.859	4.482	<0.001	Yes			Mitimiti vs Ahipara Jan 15	78.376	3.415	0.018	Yes		Scott Pt vs Ahipara Mar 15	81.767	3.563	0.01	Yes
Ahipara Jan 15 vs Oakura	3.987	0.174	1	Do Not Test		Ahipara Mar 15 vs Scott Pt	20.464	0.892	1	Do Not Test		Ahipara Mar 1 vs Ahipara Feb 1	5.917	0.255	1	Do Not Test			Ahipara Mar 1 vs Ahipara Jan 1	4.635	0.202	1	Do Not Test			Mitimiti vs Oakura	3.31	0.145	1	No		Scott Pt vs Ahipara Jan 15	21.959	0.952	1	No
Oakura vs Ahipara Mar 15	202.46	8.867	<0.001	Yes		Scott Pt vs Tanutanu	243.416	10.606	<0.001	Yes		Ahipara Feb 15 vs Tanutanu	157.283	6.781	<0.001	Yes			Ahipara Jan 15 vs Whatipu	226.835	9.884	<0.001	Yes			Oakura vs Tanutanu	151.43	6.632	<0.001	Yes		Ahipara Jan 15 vs Whatipu	144.767	6.308	<0.001	Yes
Oakura vs Mitimiti	160.98	7.05	<0.001	Yes		Scott Pt vs Whatipu	164.256	7.157	<0.001	Yes		Ahipara Feb 15 vs Oakura	139.403	6.01	<0.001	Yes			Ahipara Jan 15 vs Tanutanu	193.015	8.41	<0.001	Yes			Oakura vs Ahipara Mar 15	149.71	6.556	<0.001	Yes		Ahipara Jan 1 vs Ahipara Feb 1	143.644	6.162	<0.001	Yes
Oakura vs Tanutanu	101.02	4.424	<0.001	Yes		Scott Pt vs Ahipara Feb 15	126.796	5.44	<0.001	Yes		Ahipara Feb 15 vs Mitimiti	138.603	5.975	<0.001	Yes			Ahipara Jan 15 vs Oakura	161.345	7.03	<0.001	Yes			Oakura vs Scott Pt	132.443	5.771	<0.001	Yes		Ahipara Jan 15 vs Mitimiti	95.507	4.161	<0.001	Yes
Oakura vs Whatipu	93.26	4.084	0.001	Yes		Scott Pt vs Oakura	105.316	4.589	<0.001	Yes		Ahipara Feb 1 vs Ahipara Jan 1	108.009	4.634	<0.001	Yes			Ahipara Jan 1 vs Ahipara Feb 1	147.457	6.326	<0.001	Yes			Oakura vs Ahipara Feb 15	122.536	5.283	<0.001	Yes		Ahipara Jan 15 vs Oakura	65.227	2.842	0.125	No
Oakura vs Ahipara Feb 15	3.551	0.153	1	Do Not Test		Scott Pt vs Mitimiti	39.216	1.709	1	Do Not Test		Ahipara Feb 15 vs Scott Pt	19.336	0.829	1	Do Not Test			Ahipara Jan 15 vs Scott Pt	98.224	4.258	<0.001	Yes			Oakura vs Ahipara Jan 15	75.066	3.271	0.03	Yes		Ahipara Jan 1 vs Ahipara Mar 1	59.807	2.606	0.257	Do Not Test
Ahipara Feb 1 vs Ahipara Mar 1	198.909	8.575	<0.001	Yes		Mitimiti vs Tanutanu	204.2	8.943	<0.001	Yes		Scott Pt vs Tanutanu	137.948	6.011	<0.001	Yes			Scott Pt vs Whatipu	128.611	5.604	<0.001	Yes			Ahipara Jan 15 vs Tanutanu	76.364	3.327	0.025	Yes		Ahipara Mar 15 vs Whatipu	84.96	3.721	0.006	Yes
Ahipara Feb 15 vs Mitimiti	157.429	6.787	<0.001	Yes		Mitimiti vs Whatipu	125.04	5.476	<0.001	Yes		Scott Pt vs Oakura	120.068	5.232	<0.001	Yes			Scott Pt vs Tanutanu	94.791	4.13	0.001	Yes			Ahipara Jan 1 vs Ahipara Mar 1	74.644	3.252	0.032	Yes		Ahipara Mar 1 vs Ahipara Feb 1	83.837	3.614	0.008	Yes
Ahipara Feb 15 vs Tanutanu	97.469	4.202	<0.001	Yes		Mitimiti vs Ahipara Feb 15	87.58	3.776	0.004	Yes		Scott Pt vs Mitimiti	119.268	5.197	<0.001	Yes			Scott Pt vs Oakura	63.121	2.75	0.167	No			Ahipara Jan 15 vs Scott Pt	57.378	2.488	0.36	No		Ahipara Mar 15 vs Mitimiti	35.7	1.563	1	No
Ahipara Feb 15 vs Whatipu	89.709	3.867	0.003	Yes		Mitimiti vs Oakura	66.1	2.895	0.106	No		Scott Pt vs Ahipara Jan 15	88.673	3.844	0.003	Yes			Scott Pt vs Ahipara Feb 15	49.232	2.112	0.971	Do Not Test			Ahipara Jan 1 vs Ahipara Feb 1	47.47	2.036	1	Do Not Test		Ahipara Mar 15 vs Oakura	5.42	0.237	1	Do Not Test
Whatipu vs Ahipara Mar 15	109.2	4.782	<0.001	Yes		Oakura vs Tanutanu	138.1	6.048	<0.001	Yes		Ahipara Jan 15 vs Tanutanu	49.274	2.147	0.89	No			Ahipara Feb 15 vs Whatipu	79.379	3.422	0.017	Yes			Ahipara Feb 15 vs Tanutanu	28.894	1.246	1	No		Oakura vs Whatipu	79.54	3.483	0.014	Yes
Whatipu vs Mitimiti	67.72	2.966	0.085	No		Oakura vs Whatipu	58.94	2.581	0.276	No		Ahipara Jan 15 vs Oakura	31.394	1.368	1	Do Not Test			Ahipara Feb 15 vs Tanutanu	45.559	1.964	1	No			Ahipara Feb 1 vs Ahipara Mar 1	27.174	1.172	1	Do Not Test		Oakura vs Ahipara Feb 15	78.417	3.381	0.02	Yes
Whatipu vs Tanutanu	7.76	0.34	1	Do Not Test		Oakura vs Ahipara Feb 15	21.48	0.926	1	Do Not Test		Ahipara Jan 15 vs Mitimiti	30.594	1.333	1	Do Not Test			Ahipara Feb 15 vs Oakura	13.889	0.599	1	Do Not Test			Ahipara Feb 15 vs Scott Pt	9.908	0.425	1	Do Not Test		Oakura vs Mitimiti	30.28	1.326	1	Do Not Test
Tanutanu vs Ahipara Mar 15	101.44	4.442	<0.001	Yes		Ahipara Feb 15 vs Tanutanu	116.62	5.028	<0.001	Yes		Mitimiti vs Tanutanu	18.68	0.818	1	Do Not Test			Oakura vs Whatipu	65.49	2.868	0.116	No			Scott Pt vs Tanutanu	18.987	0.827	1	Do Not Test		Mitimiti vs Whatipu	49.26	2.157	0.868	No
Tanutanu vs Mitimiti	59.96	2.626	0.242	Do Not Test		Ahipara Feb 15 vs Whatipu	37.46	1.615	1	Do Not Test		Mitimiti vs Oakura	0.8	0.035	1	Do Not Test			Oakura vs Tanutanu	31.67	1.387	1	Do Not Test			Scott Pt vs Ahipara Mar 15	17.267	0.752	1	Do Not Test		Mitimiti vs Ahipara Feb 15	48.137	2.075	1	Do Not Test
Mitimiti vs Ahipara Mar 15	41.48	1.817	1	No		Whatipu vs Tanutanu	79.16	3.467	0.015	Yes		Oakura vs Tanutanu	17.88	0.783	1	Do Not Test			Tanutanu vs Whatipu	33.82	1.481	1	Do Not Test			Ahipara Mar 15 vs Tanutanu	1.72	0.0753	1	Do Not Test		Ahipara Feb 15 vs Whatipu	1.123	0.0484	1	Do Not Test
